# Supplementary material for: 24-hour movement behaviors and cognitive ability in preschool children: A compositional and isotemporal reallocation analysis
Source: PLoS One. 2025 Mar 26;20(3):e0320081. doi: 10.1371/journal.pone.0320081 (PMC11940664; doi:10.1371/journal.pone.0320081)
Supplement: S1 Raw data — (XLS) [file pone.0320081.s001.xls]

## Sheet: Sheet1
Number	Sex（1=boy，2=girl）	Age	SP	SB	LPA	MVPA	VIQ	PIQ	FIQ
1	2	5	595.25	474.5	330.5	39.75	68.168	68.948	99.601
2	1	5	609.3	429.7	353.3	47.7	72.663	69.413	102.569
3	2	5	649.5	476.8	293.2	20.5	66.692	71.164	99.922
6	2	5	657.8	474.4	287	20.8	79.384	70.678	112.246
7	2	5	611.7	348.7	428.4	51.2	71.5	71.96	105.945
8	2	6	614	282	457	87	90.632	83.285	137.143
9	2	6	609.6	315	448	67.4	87.244	80.481	130.951
11	2	5	543.4	445.6	404.6	46.4	71.743	66.207	98.443
12	2	5	605	401.7	397.8	35.5	85.319	75.394	122.779
13	2	5	639.8	374.3	387.7	38.2	75.733	74.868	112.667
14	2	5	589.7	446.8	369	34.5	86.849	74.194	123.227
12	2	5	595.2	373.7	414.8	56.3	83.576	77.909	123.551
16	2	5	657.2	391.2	352.6	39	86.53	65.168	113.882
17	2	5	646	411.3	348.5	34.2	80.305	77.108	119.898
18	2	5	458.3	368.2	546.8	66.7	70.611	56.142	88.937
20	2	5	617.2	473.8	331	18	77.163	77.108	116.756
21	2	5	574	412.6	410	43.4	67.781	74.647	104.494
22	1	6	555.2	477.3	380.3	27.2	71.743	69.145	101.381
23	2	5	616.8	528.8	280	14.4	87.444	73.028	122.957
24	1	6	702.2	464.4	244.4	29	71.752	77.676	106.954
25	2	5	581.2	448	356.4	54.4	77.258	76.278	115.602
26	2	5	468.7	491.5	424.8	55	79.065	62.55	103.799
27	1	6	618.7	439	343.8	38.5	78.102	65.794	107.122
29	1	5	597.7	525.8	296.2	20.3	78.829	76.841	118.155
30	2	5	542.7	508.5	353	35.8	68.358	65.605	96.448
31	2	6	734.8	379	314	12.2	82.735	72.036	112.297
32	1	5	593.1	500.5	322.7	23.7	66.081	67.063	95.328
34	1	6	557.4	409	399.8	73.8	88.538	60.331	109.362
36	2	5	673.1	426.2	316.2	24.5	89.146	74.194	125.524
37	2	5	577.4	453	385.8	23.8	85.892	73.745	121.821
38	1	6	642.8	477.4	294.2	25.6	75.967	77.676	111.169
39	2	6	700.2	522	208.6	9.2	82.735	82.344	122.605
40	1	6	583.4	386.4	420.8	49.4	71.465	77.871	106.862
41	1	6	554.2	485.8	364.2	35.8	68.942	70.026	96.494
43	2	6	560.2	454.3	385.8	39.7	66.676	67.368	91.57
44	1	6	587.2	536.3	295.5	21	81.82	66.475	108.788
45	1	6	591	498	314	37	75.805	66.743	103.041
46	2	5	643.2	429.8	348.2	18.8	72.792	74.647	109.505
47	1	6	434.6	494.5	422.2	88.7	73.157	65.553	96.236
48	1	6	579.3	431.2	385.8	43.7	68.942	70.416	96.884
49	1	6	592.5	399.7	385.8	62	78.244	69.681	108.418
50	1	6	532.2	407.3	473	27.5	72.039	69.378	98.943
51	1	6	546.3	540.2	320	33.5	73.272	68.108	104.606
52	2	5	607	389.3	400.2	43.5	85.892	76.363	124.439
53	2	6	630	513	247.7	49.3	81.826	72.559	117.611
54	1	5	665.3	394.7	347.3	32.7	63.206	67.155	92.427
55	1	5	578.5	573.8	266.7	21	72.901	71.385	106.352
56	2	6	603	464.2	317.5	55.3	77.085	72.879	107.49
57	1	5	612.2	467.8	311	49	66.474	75.31	103.85
58	1	5	623.5	437.5	328.3	50.7	72.683	73.458	108.207
59	2	6	583	478.4	335.6	43	75.05	74.383	112.659
60	2	6	553	536.5	307.2	43.3	74.966	69.932	113.065
61	1	5	605.7	555.3	262.2	16.8	67.672	64.335	94.073
62	1	4	632.5	397.2	362	48.3	79.507	81.96	124.64
63	1	5	623.5	413.7	342.8	60	83.627	75.191	121.002
64	2	4	659.3	441.2	316.8	22.7	76.959	79.462	122.518
65	2	5	543.7	466.5	378	51.8	85.892	71.127	119.203
66	1	5	560	440.2	393.5	46.3	80.373	79.704	122.261
67	2	4	630.5	397.7	363.8	48	73.371	75.884	115.352
68	2	5	548.2	518.2	317	56.6	84.091	85.196	132.46
69	2	5	703.6	407	319.7	9.7	79.507	64.219	106.899
70	1	4	717.5	446.3	246.5	29.7	70.557	64.88	101.723
71	2	5	549	527	344.8	19.2	61.987	67.455	92.615
72	1	4	638	382.8	368.3	50.9	66.468	79.685	112.439
73	2	5	556	562.3	298.3	23.4	76.131	73.592	112.896
74	2	4	657.7	330.8	414.5	37	80.899	64.212	111.208
76	2	5	630.3	439.8	334.8	35.1	75.843	73.745	111.772
77	1	5	616.1	347.7	389.2	87	93.038	77.086	132.308
78	2	4	655.6	394.2	370.4	19.8	73.794	69.246	109.326
79	2	4	615.8	437.7	352.8	33.7	75.903	71.368	113.368
80	2	4	595.2	424	380.6	40.2	86.721	66.436	119.443
83	2	5	705.6	417.6	298.8	18	69.947	73.87	106.99
86	1	4	648.5	399.8	372.5	19.2	68.165	64.021	98.283
89	1	4	578.2	379	440	42.8	88.872	72.358	127.516
91	1	4	539.6	483.2	392	25.2	70.344	63.324	99.954
92	1	4	570.8	440.6	389.4	39.2	76.607	66.661	109.365
93	1	4	662.2	563.6	210.2	4	94.26	64.88	125.426
94	2	4	641	484.8	307.2	7	73.723	69.579	109.399
95	1	4	744.4	455.8	224	15.8	74.109	76.611	116.457
97	1	4	590.7	470.8	340.3	38.2	75.093	74.216	115.595
98	1	5	611.5	582.3	234.2	12	70.119	63.063	95.667
100	1	4	609.2	428.2	363.8	38.8	72.084	65.449	103.368
103	2	3	598.6	487.2	332.7	21.5	70.692	76.611	113.04
105	2	4	689	402.8	326.8	21.4	72.641	73.272	111.65
106	1	3	558.4	445	415	21.6	64.649	71.442	101.828
107	1	4	634.5	473	310.8	21.7	59.707	65.192	90.636
109	2	3	579.3	357.5	454.3	48.9	88.568	73.058	127.363
110	2	3	627	395	400.7	17.3	65.383	65.62	96.74
112	2	4	645.8	452.2	326.4	15.6	65.75	65.299	96.786
114	2	3	655.25	438	312.75	34	74.843	74.46	115.04
117	1	3	604.4	480.6	335.6	19.4	63.124	57.647	86.508
118	2	3	667.4	390.2	358	24.4	61.599	56.245	83.581
119	1	3	661.3	336.7	407.8	34.2	78.684	78.013	122.434
120	1	3	669.3	415.8	307	47.9	71.85	62.281	99.868
121	2	3	625.6	387.8	388	38.6	69.958	63.683	99.378
122	2	3	700	423.4	293	23.6	75.634	65.406	106.777
125	2	3	620	443.8	347.6	28.6	58.549	63.897	88.183
126	2	4	574.3	467.2	372.8	25.7	75.634	65.406	106.777
127	1	3	625.3	489.5	316.3	8.9	74.533	68.638	108.908
130	1	3	625	446	328	41	73.375	59.049	98.161
1	1	5	559.4	404.4	409	67.2	61.694	63.063	87.242
2	2	5	623.25	353.5	405.5	57.75	70.94	68.786	101.792
3	1	6	553	424.6	370.4	92	85.298	71.089	119.613
4	2	6	628	348	406.4	57.6	69.968	63.48	96.674
5	2	6	602.4	363.2	403	71.4	81.603	83.696	125.792
6	2	6	602.8	329.4	472.6	35.2	85.179	67.011	112.683
7	2	5	548.2	510.6	344.8	36.4	71.267	69.007	102.34
8	1	6	690.6	379.4	337.6	32.4	81.826	67.441	112.493
9	1	5	663.5	353.25	359.25	64	83.276	80.876	126.336
10	1	6	537.4	388.4	455.6	58.6	90.109	74.753	125.355
11	2	5	551	532.6	313.8	42.6	76.973	69.685	109.143
12	2	6	718.4	330	342.2	49.4	78.461	70.614	109.568
13	1	6	574.6	430	395.8	39.6	83.391	64.341	108.225
14	1	5	601.2	413	366	59.8	75.811	70.13	108.125
15	1	5	548.4	455.4	395.6	40.6	71.919	62.999	97.102
18	2	5	590.2	439	361.8	49	71.267	65.745	99.078
19	2	6	555	439.2	421	24.8	73.356	66.774	103.356
21	1	6	639.8	448.8	311.4	40	86.119	76.509	120.154
23	2	5	585.2	455.8	354.6	44.4	77.367	77.688	117.121
25	1	5	654.2	330	403.6	52.2	89.784	63.996	115.964
26	2	5	573.4	480.6	366	20	69.197	61.515	92.778
29	1	5	604.4	356.6	421	58	70.214	73.028	105.727
30	2	5	612.25	497	316	14.75	75.733	68.565	106.364
31	2	5	650.6	495.8	274.4	19.2	64.622	65.745	92.433
32	2	5	542.2	459.6	387.2	51	80.308	77.909	120.283
34	2	5	664.75	374.25	346.25	54.75	80.59	62.326	105.401
35	2	5	583.2	475.4	355.4	26	77.149	74.868	114.083
36	2	5	577	393	438.25	31.75	67.672	72.048	101.786
38	2	5	604	451.6	341.4	43	90.422	65.442	118.048
39	2	6	614.7	451.7	322.3	51.3	77.917	71.527	106.787
40	2	6	558.75	557.5	302.75	21	83.52	69.755	116.501
43	1	5	594.4	434.6	318.2	92.8	90.681	76.574	129.74
44	1	6	536.2	527.8	350.2	25.8	80.182	67.692	105.4
45	2	5	526.6	562	319	32.4	65.043	67.79	96.006
46	2	5	575.2	352.4	463.8	48.6	58.935	61.104	82.223
48	1	5	619.6	348.8	413	58.6	81.043	69.407	112.634
50	2	4	580	382.5	423	54.5	73.794	58.958	99.038
51	2	4	609.2	376.4	427.4	27	81.333	73.461	121.08
52	1	5	629.8	446.6	331	32.6	59.819	64.554	87.546
53	1	5	637.3	427.3	358.7	16.7	66.251	61.04	90.464
54	2	4	629.8	426	362	22.2	66.894	66.587	99.767
55	2	4	649.75	412.25	361.5	16.5	68.193	54.894	89.373
57	2	4	603.6	359.6	427.6	49.2	68.832	54.441	89.559
58	1	5	681.25	518	222.5	18.25	62.508	59.209	83.901
61	2	5	637.8	457.6	326.8	17.8	72.908	60.83	95.922
62	2	4	580.6	502.6	326.2	30.6	65.018	60.881	91.734
63	1	4	582.6	463.4	333	61	67.813	61.676	95.586
64	2	4	602.4	511	312.6	14	68.598	71.909	106.342
65	2	5	605.4	485.2	333.8	15.6	70.214	72.761	105.46
66	2	4	576	391.8	447.4	24.8	66.541	68.638	100.916
67	1	5	649.8	441.6	304.8	43.8	78.746	63.996	104.926
72	2	4	584.4	421.6	412.8	21.2	60.867	62.07	89.223
74	1	4	508.6	555.2	349.6	26.6	66.547	59.696	92.34
77	2	4	575.75	494	340.75	29.5	75.732	65.182	107.2
79	2	5	712.5	462.5	243.5	21.5	72.238	62.101	96.523
82	2	5	538.4	367.6	514.8	19.2	68.419	59.087	90.679
84	1	5	654.6	483.6	293.4	8.4	82.638	69.232	114.054
86	2	5	586.2	476.2	356.2	21.4	62.827	60.655	85.666
88	2	4	615	394.6	399.8	30.6	75.945	61.919	104.15
89	1	4	638.2	351	396.4	54.4	86.827	71.563	124.225
90	2	4	618.4	420.2	380.8	20.6	72.319	66.049	104.203
91	2	4	580.5	499.5	344.75	15.25	61.232	64.004	90.973
93	2	3	665.6	426.8	314.8	32.8	63.124	59.049	87.91
94	2	3	624.2	316.6	453.2	46	73.375	70.361	109.473
96	1	4	583.8	432.8	400	23.4	74.9	65.299	105.936
97	1	3	622.6	416.8	379.2	21.4	61.966	56.245	83.948
98	2	3	640	407.75	380	12.25	66.541	73.165	105.443
101	1	3	635.5	375.25	413.25	16	65.016	60.879	91.632
102	2	3	593.6	350.4	470.2	25.8	64.649	65.406	95.792
103	1	4	522.2	513.2	338.8	65.8	66.855	62.173	94.863
107	1	3	608	570.5	254.5	7	79.418	63.897	109.052
108	2	3	663.6	459.8	299.4	17.2	61.966	57.968	85.671
109	2	3	617.75	478.25	337	7	69.958	71.763	107.458
112	1	3	664	359.6	367.8	48.6	66.908	64.218	96.863
113	2	4	604.25	418	387.25	30.5	65.383	62.067	93.187
114	2	3	580.6	511	320.6	27.8	65.016	56.352	87.105
115	1	4	599	457.4	327.6	56	65.018	59.589	90.442
116	2	4	512	474.75	413.75	39.5	66.908	63.79	96.435
117	2	3	589.6	404	426.4	20	61.599	57.647	84.983
118	2	4	733.4	326.4	359.6	20.6	63.858	67.236	96.831
119	2	4	606.2	432	374.8	27	73.008	73.593	112.338
120	1	3	652.8	434	331.8	21.4	77.159	66.808	109.704
121	2	3	633.8	463	300.8	42.4	63.491	63.897	93.125
122	1	3	453.4	533	389.6	64	69.167	65.513	100.417
123	1	4	647.5	382.5	382.5	27.5	82.165	77.013	125.275
124	2	4	563	470.2	385.4	21.4	66.714	55.713	88.262
126	2	3	672.2	399.6	348.4	19.8	66.174	65.513	97.424
127	2	3	580.6	334.6	490	34.8	65.383	59.477	90.597
128	2	4	644	404.2	369.8	22	64.971	62.519	93.325
129	1	3	664.6	349	376.2	50.2	61.966	60.665	88.368
130	1	3	650.2	375.4	383.8	30.6	67.332	70.04	103.109
